# Supplementary material for: Plant height variation and genetic diversity between Prunus ledebouriana (Schlecht.) YY Yao and Prunus tenella Batsch based on using SSR markers in East Kazakhstan
Source: PeerJ. 2024 Jan 11;12:e16735. doi: 10.7717/peerj.16735 (PMC10788089; doi:10.7717/peerj.16735)
Supplement: Table S2 [file peerj-12-16735-s002.xlsx]

## Sheet: SSR
19	80	4	19	19	19	19	1	80
			1	2	3	4
		сpdct005	сpdct007	сpdct008	сpdct012	сpdct015	сpdct016	сpdct022	сpdct023	сpdct025	сpdct027	сpdct035	сpdct038/1	сpdct038/2	сpdct038/3	сpdct039	сpdct040	сpdct043	сpdct045	сpdct046
Pop1_01	1	3	2	2	1	3	1	2	1	3	2	1	2	1	3	2	2	3	1	3
Pop1_02	1	3	2	2	2	3	1	2	1	2	3	1	1	1	2	1	3	2	3	2
Pop1_03	1	3	2	2	1	1	1	2	1	2	2	1	1	1	2	1	2	1	1	2
Pop1_04	1	3	2	2	2	1	1	2	1	3	3	1	1	2	3	2	3	1	3	4
Pop1_05	1	3	2	2	1	3	1	3	1	1	2	1	2	1	3	2	2	1	1	1
Pop1_06	1	3	2	2	1	3	1	2	1	2	2	1	2	1	3	1	2	1	1	4
Pop1_07	1	3	2	2	2	6	1	2	1	2	2	1	1	2	6	2	2	1	3	2
Pop1_08	1	3	2	2	2	3	1	2	1	2	1	1	2	1	3	2	3	1	3	4
Pop1_09	1	2	2	2	1	3	1	2	1	3	1	1	1	1	3	2	2	1	3	3
Pop1_10	1	3	2	2	1	3	1	2	1	2	2	1	2	1	1	2	2	1	1	1
Pop1_11	1	2	6	2	2	4	2	3	1	2	3	1	2	1	1	2	3	1	2	2
Pop1_12	1	3	2	2	1	3	1	2	1	2	3	1	2	2	2	2	2	1	1	1
Pop1_13	1	3	2	2	2	3	1	2	1	2	3	1	2	2	3	1	2	1	1	4
Pop1_14	1	3	2	2	2	3	1	2	1	2	2	1	2	1	3	1	2	1	1	4
Pop1_15	1	3	2	2	2	3	1	2	1	2	2	1	2	1	3	1	2	1	1	4
Pop1_16	1	3	2	2	1	3	1	2	1	3	1	1	1	1	3	1	3	2	1	1
Pop1_17 К	1	2	2	2	1	4	1	2	1	4	2	1	1	1	3	2	2	1	3	2
Pop1_18	1	3	2	2	1	1	1	2	1	2	2	1	1	2	6	1	2	2	1	1
Pop1_19	1	3	2	2	2	3	1	2	1	2	3	1	2	2	3	1	2	2	1	4
Pop1_20	1	3	2	2	1	3	1	2	1	2	3	1	2	1	3	2	2	1	1	1
Pop2_01	2	3	2	2	1	3	2	2	1	3	3	1	1	1	3	2	3	1	1	1
Pop2_02	2	3	2	2	2	3	1	2	1	3	3	1	2	1	1	1	2	3	3	4
Pop2_03	2	3	2	2	2	3	1	2	1	3	3	1	2	1	1	1	2	3	3	4
Pop2_04	2	3	2	2	1	3	2	2	1	3	3	1	1	1	3	1	3	1	1	4
Pop2_05	2	3	2	2	2	3	1	2	1	3	3	1	2	1	1	1	2	3	3	4
Pop2_06	2	3	2	2	2	3	1	2	1	3	3	1	2	1	1	1	2	3	3	4
Pop2_07	2	3	2	2	1	3	2	2	1	3	3	1	1	1	3	2	3	1	1	1
Pop2_08	2	3	2	2	1	3	2	2	1	3	3	1	1	1	3	2	3	1	1	1
Pop2_09	2	3	2	2	1	3	1	2	1	3	3	1	2	1	1	1	2	3	3	4
Pop2_10	2	3	2	2	1	3	2	2	1	3	3	1	1	1	3	2	3	1	1	1
Pop2_11	2	3	2	2	1	3	2	2	1	3	3	1	1	1	3	2	3	1	1	1
Pop2_12	2	3	2	2	1	3	2	2	1	3	3	1	1	1	3	2	3	1	1	1
Pop2_13	2	3	2	2	1	3	2	2	1	3	3	1	1	1	3	2	3	1	1	1
Pop2_14	2	3	2	2	2	3	2	2	1	3	3	1	2	1	1	2	3	1	1	1
Pop2_15	2	3	2	2	1	3	1	2	1	3	3	1	1	1	3	1	2	3	3	4
Pop2_16	2	3	2	2	2	3	2	2	1	3	3	1	1	1	3	2	3	1	1	1
Pop2_17	2	3	2	2	1	3	1	2	1	3	3	1	2	1	1	1	2	3	3	4
Pop2_18	2	3	2	2	2	3	1	2	1	4	3	1	1	1	3	2	2	1	1	1
Pop2_19	2	3	2	2	2	3	1	2	1	3	3	1	2	1	1	1	2	3	3	4
Pop2_20	2	3	2	2	6	3	1	2	1	3	3	1	2	1	1	1	2	3	3	4
Pop3_01	3	3	2	2	2	3	1	2	2	3	1	1	2	1	1	2	3	2	3	4
Pop3_02	3	3	2	2	2	3	1	2	2	3	1	1	2	1	1	2	3	2	3	4
Pop3_03	3	3	2	2	2	3	1	2	2	3	1	1	2	1	1	2	3	2	3	4
Pop3_04	3	3	2	2	2	3	1	2	2	3	1	1	2	1	1	2	3	2	3	4
Pop3_05	3	3	2	2	2	3	2	2	2	2	1	2	2	1	3	1	3	1	2	1
Pop3_06	3	3	2	2	2	3	1	2	2	3	1	1	2	1	1	2	3	2	3	4
Pop3_07	3	3	2	2	2	1	2	2	2	2	1	2	2	1	3	1	3	1	1	1
Pop3_08	3	3	2	2	2	3	2	2	2	2	1	2	2	1	3	1	3	1	2	1
Pop3_09	3	3	2	2	2	3	1	2	2	3	1	1	2	1	1	2	3	2	3	4
Pop3_10	3	3	2	2	2	3	2	2	2	2	1	2	2	1	3	1	3	1	2	1
Pop3_11	3	3	2	2	2	3	1	2	2	3	1	2	2	1	1	2	3	2	3	4
Pop3_12	3	3	2	2	2	3	1	2	2	3	1	1	2	1	1	2	3	2	3	4
Pop3_13	3	3	2	2	2	3	1	2	2	3	1	1	2	1	1	2	3	2	3	4
Pop3_14	3	3	2	2	2	1	2	2	2	2	1	1	2	1	3	1	3	1	1	1
Pop3_15	3	3	2	2	2	3	1	2	2	3	1	1	2	1	3	2	3	2	3	4
Pop3_16	3	3	2	2	2	3	2	2	2	2	1	2	2	1	1	1	3	1	2	1
Pop3_17	3	3	2	2	2	3	1	2	2	3	1	1	2	1	1	2	3	2	3	4
Pop3_18	3	3	2	2	2	3	1	2	2	3	1	1	2	1	1	2	3	2	3	4
Pop3_19	3	3	2	2	2	3	1	2	2	3	1	1	2	1	1	2	3	2	3	4
Pop3_20	3	3	2	2	2	3	1	2	2	3	1	1	2	1	1	2	3	2	3	4
Pop4_01	4	3	1	2	2	3	2	2	2	2	3	4	2	1	3	1	2	1	6	5
Pop4_02	4	2	2	2	2	3	2	1	2	2	3	4	2	1	3	2	2	1	3	1
Pop4_03	4	2	3	2	2	3	1	2	2	2	3	3	2	1	2	2	2	1	3	1
Pop4_04	4	1	1	2	2	4	1	2	2	2	2	2	2	1	2	3	1	1	3	1
Pop4_05	4	3	2	3	2	4	1	6	3	2	2	3	2	1	3	2	1	1	5	5
Pop4_06	4	3	3	3	2	4	2	2	2	1	3	3	2	1	3	2	1	1	3	5
Pop4_07	4	3	2	2	2	2	1	2	1	2	1	1	2	1	1	2	1	1	3	1
Pop4_08	4	3	1	2	2	2	2	2	1	2	3	4	2	1	3	1	2	1	1	5
Pop4_09	4	2	1	2	2	3	2	2	1	2	3	3	2	1	3	3	2	1	1	2
Pop4_10	4	3	1	2	2	3	1	2	1	1	3	3	2	1	3	1	3	1	1	4
Pop4_11	4	2	2	2	1	3	1	2	1	2	3	4	2	1	2	3	2	1	3	1
Pop4_12	4	2	2	2	2	3	1	1	3	2	3	4	2	1	3	1	2	1	4	1
Pop4_13	4	2	2	1	2	3	1	2	3	2	2	4	2	1	3	1	1	1	1	2
Pop4_14	4	3	1	1	2	3	1	2	1	1	3	3	2	1	3	1	3	1	3	2
Pop4_15	4	2	3	3	2	4	1	2	2	1	2	4	2	1	6	3	1	1	3	3
Pop4_16	4	1	2	2	2	3	1	2	2	2	3	3	2	1	2	1	3	1	1	1
Pop4_17	4	3	3	1	2	3	1	2	1	1	1	3	2	1	3	3	3	1	2	3
Pop4_18	4	2	1	1	2	3	1	1	1	1	3	4	2	1	3	1	2	1	1	2
Pop4_19	4	3	1	1	2	3	2	1	1	2	3	4	2	1	3	1	3	1	2	5
Pop4_20	4	3	1	1	2	6	3	2	1	1	3	4	2	1	3	3	3	1	1	2
